# Supplementary material for: Stochastic epigenetic outliers can define field defects in cancer
Source: BMC Bioinformatics. 2016 Apr 22;17:178. doi: 10.1186/s12859-016-1056-z (PMC4840974; doi:10.1186/s12859-016-1056-z)
Supplement: Additional file 2: — GSEA result tables of hypervariable DVCs, as identified using iEVORA, in the normal breast study comparing normal breast from healthy women to normal breast adjacent to breast cancer. There are 4 tables, corresponding to hypervariable DVCs mapping to TSS1500, TSS200 or 1st Exon regions, and which are hypermethylated (dvUPdmUP) or hypomethylated (dvUPdmDN) in normal-adjacent tissue, as well as hypervariable DVCs mapping to gene-body or 5′UTR regions, which are hypermethylated (dvUPdmUP-GB) or hypomethylated (dvUPdmDN-GB) in normal-adjacent tissue. In each case, the columns label the number of genes in the MSigDB database list (nList), the number present prior to iEVORA analysis (nRep), the corresponding fraction (fRep), the number of genes overlapping with the iEVORA selected list (nOVLAP), the corresponding odds ratio (OR) and one-tailed Fisher test P-value (P-value), the adjusted P-value using Benjamini-Hochberg correction, and the gene symbols of the genes present in the overlap. (XLS 54 kb) [file 12859_2016_1056_MOESM2_ESM.xls]

## Sheet: MSigDB-summary-dvUPdmUP.txt
Gene List	nList	nRep	fRep	nOVLAP	OR	P-value	adjPval	Genes
Bivalent	3447	3108	0.901654	216	4.45925	5.44446e-50	4.51019e-46	NRG2 DPYSL4 SCARF2 ARHGEF4 GALNTL1 PGR STX1A CSMD3 RASAL1 BRUNOL4 PDE4D ADARB2 CACNA2D2 PDE4A ABCC3 CHRD DACT2 MYO15B IL17RD ACVR1C NPB TRPC6 DMRTA2 KIF26B LEPREL2 COX6B2 AFAP1L1 PLCD1 SEMA3B VIM FLJ37464 PHACTR3 AFAP1L2 HLA-F LOC100128239 DPF3 CCDC108 TTBK1 PPP2R5C NR2E1 SMTN RAB11FIP4 LBX2 KCNC2 ARHGAP20 ROBO3 FCRLB PDXK VILL SYNGR3 ACCN4 GPNMB LHX4 NKD2 TAP1 TESC GATA2 GYPC OBFC2A CAMK2N1 PCDH…
BENPORATH_ES_WITH_H3K27ME3	1118	1006	0.899821	105	5.42689	2.48257e-36	1.02828e-32	OTP PRLHR CACNA1D KIAA1853 PYY GRM7 CSMD3 ABCC3 SLC6A5 SLC32A1 SOX9 RSPO2 UNC5C HOXB13 HLA-F PLEC1 NEUROG3 ITPKA C1orf32 CYP26A1 CHRD CSMD1 HBA1 RGS20 PENK NKX2-2 POU4F2 TFAP2B TLX2 KCNC2 NTN1 SPAG6 CSF1 FGF3 CBLN1 NKX2-3 GLB1L2 SLC9A3 CAMK2N1 TAP1 EPHB1 MSC PDZD2 GDF6 PAX6 LAMB1 C1QL1 TFAP2D PLLP ADARB2 SLC17A6 C3orf15 GATA2 PAX7 CRMP1 GPR120 PAX9 PITX2 PTPRN2 T TMEM132E CYP2A6 NR2E1 FOXA2 LMO1 …
Single PCGT	1591	1402	0.881207	118	4.33988	5.29279e-32	1.46151e-28	ABCC3 ACCN1 ACVR1C ADARB2 ARHGAP20 ARL5C BCAN C1orf32 C1QL1 C3orf15 CACNA1D CACNB4 CACNG8 CAMK2N1 CBLN1 CDH13 CDH4 CDX2 CHRD COL9A2 COX6B2 CRMP1 CSF1 CSMD1 CSMD3 CYP26A1 CYP2A6 DLX3 DPF3 EBF1 EPHB1 FGF3 FOXA1 FOXA2 GALNTL1 GATA2 GDF6 PRLHR GPR120 GRM7 GSX1 HBA1 HES5 HLA-F HOXB13 IGSF21 ITPKA KAL1 KCNC2 KCNK12 KIAA1853 LAMB1 LHX3 LHX4 LMO1 TMEM132E GLB1L2 FAM81A RSPO2 MSC NEUROG3 NKX2-2 NKX2-3 NKX…
MIKKELSEN_MEF_HCP_WITH_H3K27ME3	590	543	0.920339	72	6.67967	3.44038e-31	7.12502e-28	T HES5 OXT CSMD1 SCRT1 HNT BCAN MOSC1 BRUNOL4 SHH LBX2 TTC9B POU4F1 GSX1 PYY AP1M2 CHRNA4 NXPH1 WNT7B KIAA0746 MATN4 NKX2-3 AVP SALL4 TFAP2D NKX2-2 CACNA2D2 RELN OTP NR2E1 APBA2 RUNDC3A TULP1 PHACTR1 SLC32A1 FOXA2 TFAP2B TMEM181 DBX1 NEUROG3 TLX1 LIN28 KCNIP1 SLC9A3 PTPRN2 FOXN4 NKX2-8 FGF3 IGSF21 SLC17A6 FCHO1 CDX2 WNT3A RASAL1 WNT9B SLC8A2 PAX7 POU4F2 VSTM2A KIAA1853 PHACTR3 GPR120 RYR2 LHX3 AC…
Triple PCGT	654	577	0.882263	70	5.9898	6.56433e-28	1.00837e-24	ADARB2 ARHGAP20 C1orf32 C3orf15 CACNA1D CAMK2N1 CBLN1 CDX2 CHRD COL9A2 CSMD1 CSMD3 CYP26A1 DLX3 DPF3 EPHB1 FGF3 FOXA2 GATA2 GDF6 PRLHR GPR120 GRM7 GSX1 HBA1 HOXB13 IGSF21 ITPKA KCNC2 KCNK12 LHX4 TMEM132E FAM81A RSPO2 MSC NEUROG3 NKX2-2 NKX2-3 NKX2-8 NRG2 NTN1 OTP PAX2 PAX6 PAX7 PAX9 PDZD2 PENK PGR PITX2 PITX3 PLEC1 POU4F1 POU4F2 PRKG1 PYY RBP4 RGS20 ROBO3 SHH SLC32A1 SLC6A5 SLC9A3 SPAG6 ST8SIA2 T…
BENPORATH_PRC2_TARGETS	652	578	0.886503	70	5.97775	7.3035e-28	1.00837e-24	RSPO2 NRG2 C1orf32 OTP ST8SIA2 IGSF21 POU4F1 FGF3 TLX2 WT1 GDF6 PAX6 FAM81A ROBO3 PITX3 CDX2 C3orf15 FOXA2 GATA2 PAX2 RBP4 CYP26A1 SHH NEUROG3 TMEM132E RGS20 HOXB13 GRM7 PLEC1 ADARB2 PAX9 PRLHR PDZD2 TLX1 LHX4 HBA1 KCNK12 SPAG6 CACNA1D PGR WNT3A CAMK2N1 SLC9A3 MSC ITPKA ARHGAP20 CSMD3 NTN1 DPF3 CHRD PRKG1 UNC5C KCNC2 NKX2-3 NKX2-2 SLC6A5 NKX2-8 PENK POU4F2 SLC32A1 GPR120 CSMD1 PITX2 CBLN1 COL9A2 …
BENPORATH_EED_TARGETS	1062	919	0.865348	86	4.58136	3.97631e-26	4.70567e-23	SLC9A3 TFAP2D DPF3 SHISA2 PYY GSX1 HBA1 ARHGAP20 VIPR2 GRM7 SLC32A1 CAMK2N1 C1orf32 FOXA2 NTN1 NEUROG3 SLC6A5 PGR CSMD3 CACNA1D TWIST1 RSPO2 LMO1 FGF3 EPHB1 CHRD HOXB13 IGSF21 ITPKA TMEM132E EBF1 KCNC2 SORCS2 COL9A2 POU4F2 WT1 NKX2-2 TAP1 SPAG6 C3orf15 PAX7 GATA2 UNC5C PLEC1 TFAP2B NKX2-8 PRKG1 OTP GPR120 WNT3A CYP26A1 POU4F1 PAX2 KAL1 FAM81A RBP4 DLX3 NRG2 PENK NR2E1 LHX4 RGS20 RELN ST8SIA2 PITX…
BENPORATH_SUZ12_TARGETS	1038	933	0.898844	84	4.36249	2.28504e-24	2.36616e-21	ARL5C SLC6A5 CRMP1 GDF6 WNT3A PAX2 DPF3 ST8SIA2 CHRD SCARF2 PRLHR KCNC2 PDZD2 ITPKA CBLN1 TLX1 HBA1 NRG2 SHISA2 GSX1 CACNB4 FAM81A CYP26A1 NKX2-8 EPHB1 PLEC1 SLC9A3 CSMD3 ADARB2 PRKG1 CAMK2N1 SPAG6 KCNK12 C3orf15 C1orf32 PAX7 RBP4 CSMD1 GATA2 TLX2 NTN1 PAX6 KAL1 CDX2 PAX9 COL9A2 MSC GRM7 WT1 POU4F1 PENK RGS20 CDH13 HOXB13 RSPO2 VIPR2 LHX4 ARHGAP20 FOXA1 TRPC6 IGSF21 FOXA2 NKX2-2 GPR120 PGR SLC32A…
MIKKELSEN_MCV6_HCP_WITH_H3K27ME3	435	400	0.91954	50	5.9482	1.21658e-20	1.07211e-17	C1QL1 COL9A2 CCDC48 IGSF21 ITPKA ADAMTS2 SLC32A1 ONECUT3 PAX2 HES5 PTGIS MMP9 CACNA2D2 SLC8A2 ACCN1 TTC9B ACCN4 WNT7B CBLN1 BCAN PRLHR EPHB1 NKX2-3 SLC6A5 MYO16 C1orf95 BRUNOL4 RBP4 PYY KCNQ4 WNT3A SLC9A3 RELN LMO1 DPYSL4 FGF3 ANK1 EBF4 MATN4 NKD2 SCRT1 SHH TMEM132E CACNA1D T AFAP1L1 LHX3 FIBCD1 NEUROG3 RAB11FIP4
MIKKELSEN_NPC_HCP_WITH_H3K27ME3	341	322	0.944282	45	6.71029	1.29419e-20	1.07211e-17	CYP26A1 ONECUT3 NKX2-3 RAB11FIP4 LIN28 MAST1 PYY FOXN4 NEUROG3 PAX7 SCRT1 DACT2 KCTD8 C1QL1 TLX1 TMEM132E WNT3A FGF3 PENK TFAP2B FIBCD1 OTP IGSF21 RYR2 POU4F2 CACNA2D2 CDX2 T PGR NLRP6 GALR3 SLC6A5 TRPC6 CHRNA4 WNT9B DBX1 DLX3 GPR120 STAC2 TFAP2D GRM7 SALL4 MSC GSX1 SLC17A6
MEISSNER_NPC_HCP_WITH_H3K4ME2_AND_H3K27ME3	349	319	0.91404	42	6.21835	2.52232e-18	1.89954e-15	UNC5D RAB11FIP4 TLX1 WNT9B CHRNA4 SALL4 STAC2 KCNK12 CADPS GSX1 ONECUT3 SCRT1 KCTD8 FGF3 GATA2 PAX2 CYP26A1 SYT14 RYR2 GALR3 TESC CACNA2D2 ADAMTS2 PTPRN2 C1QL1 PENK FIBCD1 DACT2 TLX2 IGSF21 TMEM132E DLX3 POU4F2 MSC T SCUBE3 MAST1 C1orf95 GPR120 WNT3A GABRB1 DBX1
MEISSNER_BRAIN_HCP_WITH_H3K4ME3_AND_H3K27ME3	1069	996	0.931712	76	3.55086	8.2068e-18	5.66543e-15	PRDM1 TAP1 EBF1 LAMB1 EBF2 EBF4 RGS7BP SLC9A3 CBLN1 BCAN GALR3 NKD2 RSPO2 PLLP SHISA2 NR2E1 TESC PITX3 ZFP36L2 ACCN1 PRKG1 VIPR2 SLC32A1 AP1M2 SCRT1 TBX18 VGF GATA2 SYT14 RBP4 RELN KCNK9 C1QL1 NKX2-2 KIAA0146 C6orf145 FIBCD1 LMO1 TMEM181 EMILIN2 GSX1 SCUBE3 SYNGR3 PAX6 IGSF21 MAST1 MATN4 PRLHR DMRTA2 PENK GYPC CDKN1C SOX9 CACNA2D2 PDE4A CDH13 KCNK12 CHRD ITPKA KIF26B ADAMTS2 SIX4 IL17RD AFAP1L2 N…
MEISSNER_BRAIN_HCP_WITH_H3K27ME3	269	235	0.873606	29	5.62281	2.71348e-12	1.72911e-09	PITX2 SALL4 CDX2 PYY CRIM2 DLX3 ONECUT3 OTP TLX1 WT1 WNT3A DBX1 LHX3 FOXA2 GPR120 FGF3 LBX2 CYP26A1 ATP2A3 SCARF2 PAX7 NEUROG3 LHX1 WNT7B T TLX2 FOXN4 POU4F2 PAX2
MODULE_220	333	314	0.942943	30	4.20938	7.00872e-10	4.14716e-07	TFAP2B KAL1 SOX9 T PAX6 DPYSL4 NRG2 CBLN1 CRMP1 CUGBP2 ACCN1 POU4F1 PAX9 LMO1 PAX7 CDX2 CSF1 CTF1 CHRNA4 EPHB1 PAX2 RELN NKX2-8 DLX3 TLX1 TLX2 GSTP1 ADAM23 ST8SIA2 WNT7B
SCHLESINGER_METHYLATED_DE_NOVO_IN_CANCER	88	81	0.920455	15	8.85999	1.9643e-09	1.08482e-06	CDH13 CDX2 PRKG1 ACCN1 HOXB13 HBA1 NKX2-8 RARA PAX7 CDH4 FOXA2 PGR PAX6 WT1 RBP4
MODULE_100	544	508	0.933824	38	3.24751	4.15042e-09	2.1345e-06	CCND2 SMARCD3 ABLIM1 TFAP2B FADS2 CACNA2D2 KAL1 SOX9 PTPRN2 PAX6 DPYSL4 RUNDC3A NRG2 CBLN1 ARHGEF4 VGF SLC17A7 COL9A2 STX1A CRMP1 GABRB3 PCSK1 RIMS2 NOVA1 GALR3 PENK TACC2 CDH4 APBA2 C11orf9 ATP1B2 SPHK2 PLEKHB1 ITPKA BIN1 CUGBP2 SEPT5 RELN
MODULE_137	546	509	0.932234	38	3.24042	4.3803e-09	2.1345e-06	CCND2 SMARCD3 ABLIM1 TFAP2B FADS2 CACNA2D2 KAL1 SOX9 PTPRN2 PAX6 DPYSL4 RUNDC3A NRG2 CBLN1 ARHGEF4 VGF SLC17A7 COL9A2 STX1A CRMP1 GABRB3 PCSK1 RIMS2 NOVA1 GALR3 PENK TACC2 CDH4 APBA2 C11orf9 ATP1B2 SPHK2 PLEKHB1 ITPKA BIN1 CUGBP2 SEPT5 RELN
MODULE_66	552	516	0.934783	38	3.19165	6.36026e-09	2.92713e-06	CCND2 SMARCD3 ABLIM1 TFAP2B FADS2 CACNA2D2 KAL1 SOX9 PTPRN2 PAX6 DPYSL4 RUNDC3A NRG2 CBLN1 ARHGEF4 VGF SLC17A7 COL9A2 STX1A CRMP1 GABRB3 PCSK1 RIMS2 NOVA1 GALR3 PENK TACC2 CDH4 APBA2 C11orf9 ATP1B2 SPHK2 PLEKHB1 ITPKA BIN1 CUGBP2 SEPT5 RELN
NERVOUS_SYSTEM_DEVELOPMENT	385	335	0.87013	29	3.76314	1.28371e-08	5.59698e-06	KAL1 ACCN1 NR2E1 UNC5C TFAP2B ST8SIA2 ADAM23 NEUROG3 MYO16 PAX6 PAX2 CDK6 CTF1 DPYSL4 SHH CHRNA4 EPHB1 CRMP1 LHX1 LAMB1 NKX2-2 SEMA3B APBA2 PHGDH CBLN1 LSAMP POU4F2 POU4F1 GSTP1
MODULE_11	540	505	0.935185	36	3.06874	3.71764e-08	1.53985e-05	CCND2 SMARCD3 ABLIM1 TFAP2B FADS2 CACNA2D2 KAL1 SOX9 PTPRN2 PAX6 DPYSL4 RUNDC3A NRG2 CBLN1 ARHGEF4 VGF SLC17A7 COL9A2 STX1A CRMP1 GABRB3 PCSK1 RIMS2 NOVA1 GALR3 PENK TACC2 CDH4 APBA2 C11orf9 ATP1B2 SPHK2 PLEKHB1 ITPKA BIN1 CUGBP2
SYSTEM_DEVELOPMENT	861	782	0.908246	47	2.58346	5.97914e-08	2.35863e-05	T KAL1 CSF1 TRIM15 CDH13 ACCN1 NR2E1 TFAP2B ST8SIA2 MYO16 PAX6 PAX2 COL9A2 FST HOXB13 EPHB1 LHX1 CRMP1 LHX3 SEMA3B APBA2 CD1D PHGDH MMP9 CBLN1 LSAMP CHRD POU4F2 POU4F1 ACTA1 UNC5C ADAM23 NEUROG3 CDK6 ABLIM1 CTF1 DPYSL4 SHH CHRNA4 PITX3 TWIST1 PITX2 LAMB1 NKX2-2 GYPC SMTN GSTP1
ANATOMICAL_STRUCTURE_DEVELOPMENT	1013	927	0.915104	51	2.35535	2.54604e-07	9.58701e-05	T KAL1 FGF3 CSF1 TRIM15 CDH13 ACCN1 NR2E1 TFAP2B ST8SIA2 MYO16 PAX6 PAX2 PAX7 COL9A2 FST HOXB13 EPHB1 CRMP1 LHX1 LHX3 SEMA3B APBA2 CD1D PHGDH MMP9 CBLN1 LSAMP CHRD POU4F2 POU4F1 ACTA1 NR5A2 ANK1 UNC5C ADAM23 NEUROG3 CDK6 ABLIM1 CTF1 DPYSL4 SHH CHRNA4 PITX3 TWIST1 PITX2 LAMB1 NKX2-2 GYPC SMTN GSTP1
REACTOME_DEVELOPMENTAL_BIOLOGY	396	370	0.934343	28	3.23638	3.83354e-07	0.000138074	CDH4 DPYSL4 COL9A2 ACVR1C UNC5D CRMP1 EBF1 NR5A2 ANK1 GRLF1 FOXA2 ITGA5 ONECUT3 LAMB1 ABLIM1 NKX2-2 NEUROG3 PAX6 PKLR RGMA ROBO3 SMARCD3 TRPC6 CACNB4 ST8SIA2 UNC5C NTN1 CD72
AACTTT_UNKNOWN	1890	1759	0.930688	79	1.9432	5.87105e-07	0.000202649	PRO0461 FOXA2 NR2E1 FOXA1 PAX6 PAX2 PAX9 PAX7 NXPH1 RGMA FST VSTM2A LIN28 TSC22D4 CD72 OTP STX1A ZFP36L2 GABRB1 LSAMP ADAMTS2 KCNK12 ADAM23 ZIC5 CDK6 CADPS CYP26A1 GYPC NR2F1 FAM81A TFAP2D CCDC108 KIAA1853 STAC2 CDH13 RELN PHACTR3 NTN1 EBF2 C1orf32 PPP2R2A BRUNOL4 EBF1 PRDM1 EPHB1 LHX1 KCNIP1 VIPR2 TMEM132E CSMD3 ST8SIA2 NOVA1 POU4F2 POU4F1 PRKCG HNT NUCB1 IGSF21 PCSK1 NR5A2 HTR2A CPA2 PDE4D CACN…
H3K27me3only	487	390	0.800821	28	3.054	1.09971e-06	0.000364399	EBF4 OBSL1 FER1L4 TTC9B MATN4 CRIM2 C19orf45 CCDC108 VWA5B1 WNT9B MYO16 TMC4 ADARB2 LIPE ACCN4 HES5 F7 AVP CYP2A6 OXT KCNQ4 SLC8A2 SLC17A7 FOXA2 HAPLN2 IGSF21 TRIM15 BEST4
V$PR_Q2	266	248	0.932331	21	3.62235	1.90532e-06	0.000607063	SHH HFE OTP SCD SLC32A1 PDZD2 KCNIP1 NR2F1 HAPLN2 SCUBE3 PDE4D SIX4 OBSCN FOXA1 CACNA2D2 VGF PAX2 TMEM145 MCC PPP2R2A CCDC4
GGGAGGRR_V$MAZ_Q6	2274	2125	0.934477	89	1.81313	1.98109e-06	0.000607827	FOXA2 DUSP7 NR2E1 TACC2 FOXA1 PAX6 PAX2 NXPH1 CA9 RGMA GPR120 LIN28 RBP4 CD72 CRMP1 OXT PLEKHB1 CCDC4 PGR HMG20B SLC32A1 PENK CCND2 SIX4 NEUROG3 CDK6 CADPS ATP1B2 SHH CYP26A1 MOCS1 PYY GYPC NR2F1 LECT1 GDAP1L1 ITPKA WT1 KIAA1853 LIPE HNRNPD PLEC1 RYR2 RAD23B KCNAB3 STAC2 FGF3 SEPT5 PHACTR3 C1orf32 CRTC1 C1orf26 BRUNOL4 EBF1 LHX1 LHX4 ATP2A3 GRM7 PPFIA3 PHGDH ROBO3 FIBCD1 TMEM132E ST8SIA2 ITGA5 CH…
REACTOME_REGULATION_OF_BETA_CELL_DEVELOPMENT	30	26	0.866667	7	14.1411	3.07032e-06	0.000908378	NR5A2 FOXA2 ONECUT3 NKX2-2 NEUROG3 PAX6 PKLR
MULTICELLULAR_ORGANISMAL_DEVELOPMENT	1049	956	0.911344	49	2.17073	3.35349e-06	0.000957941	T KAL1 CSF1 TRIM15 CDH13 ACCN1 LMO1 NR2E1 TFAP2B ST8SIA2 MYO16 PAX6 PAX2 COL9A2 FST HOXB13 EPHB1 CRMP1 LHX1 LHX3 SEMA3B APBA2 CD1D PHGDH MMP9 CBLN1 LSAMP CHRD POU4F2 POU4F1 ACTA1 NR5A2 UNC5C ADAM23 NEUROG3 CDK6 ABLIM1 CTF1 DPYSL4 SHH CHRNA4 PITX3 PITX2 TWIST1 LAMB1 NKX2-2 GYPC SMTN GSTP1
KEGG_MATURITY_ONSET_DIABETES_OF_THE_YOUNG	25	21	0.84	6	15.3198	1.09722e-05	0.0030298	NEUROG3 PAX6 NKX2-2 FOXA2 NR5A2 PKLR
MIKKELSEN_IPS_WITH_HCP_H3K27ME3	102	89	0.872549	11	5.44505	1.74081e-05	0.00456129	DBX1 KCNK9 HNT KCNIP1 NR2E1 PYY TFAP2D AVP TFAP2B OTP ACCN1
HATADA_METHYLATED_IN_LUNG_CANCER_UP	390	355	0.910256	24	2.8417	1.76197e-05	0.00456129	SPAG6 LIN28 TWIST1 RSPO2 T NECAB1 LHX1 ZNF671 GRM7 SYNGR3 CSF1 CACNA2D2 RGMA ZNF154 SLC17A6 CADPS POU4F2 CDH13 PENK CSMD1 SCARF2 PRLHR SARM1 PAX9
YOSHIMURA_MAPK8_TARGETS_UP	1305	1207	0.924904	55	1.91797	2.54608e-05	0.00639144	RBP4 PDE4D BCAN HES5 CACNB4 PCP4L1 CLEC11A KCNC2 BIN1 ATP2A3 EPOR NR5A2 PGR PLLP LGALS3BP APBA2 VIM RARA ITPKA CHRNA4 LSAMP GABRB3 DPYSL4 STX1A CDKN1C NR2F1 ATP1B2 ACCN1 AVP ACVR1C PDE4A KCNAB3 HLA-F SHISA4 PSMA5 ASPH PCCB OXT TAP2 DACT2 TAP1 HSD17B4 CACNA1D APOA1 GALR3 PYY SLC8A2 HTR2A EPHX2 MMP9 PSMB8 PRKCG CLCN1 SHH DUSP7
V$AP4_01	262	250	0.954198	19	3.20552	2.71429e-05	0.00661328	PLEC1 LIN28 RARA PITX2 GRM7 PCSK1 HAPLN2 CDH13 DUSP7 LMO1 CSMD3 OPCML GSX1 ACVR1C POU4F1 NXPH1 CDK6 BRUNOL4 EPOR
V$PAX2_02	258	234	0.906977	18	3.24315	3.7525e-05	0.00888164	PPP2R5C PLEC1 KCNK9 EPHB1 NR2F1 ACCN1 PHGDH SCUBE3 LSAMP CSMD3 ST8SIA2 PHACTR3 CACNA2D2 GSX1 FRMD4A DPF3 CADPS IGSF21
CAGGTG_V$E12_Q6	2485	2336	0.94004	90	1.64373	4.68976e-05	0.0107917	TRIM15 NR2E1 GALR3 TACC2 FOXA1 CDKN1C PAX6 PAX2 PAX9 PAX7 NRG2 NXPH1 CA9 RGMA FST LIN28 CRMP1 CHST13 SEMA3B STX1A WDR82 SLC16A8 GABRB1 PLEKHB1 CALY SYNGR3 TRPV3 KCNK12 FBXL16 ACTA1 ACTN3 FRMD4A ARID5A SHH CYP26A1 PYY PDZD2 ITPKA FAM81A WT1 SMTN PLEC1 WNT9B CDH13 ACCN1 ACCN4 WNT7B C11orf35 LMO1 PHACTR3 C1orf32 CRTC1 PPP2R2A BRUNOL4 EBF1 MATN4 PRDM1 CLCN1 RIMS2 KCNIP1 GATA2 ROBO3 CASKIN1 ZNF189 CBL…
LEE_TARGETS_OF_PTCH1_AND_SUFU_UP	83	83	1	10	5.27912	5.23217e-05	0.0117144	ITPKA NAPB ABLIM1 PENK CBLN1 ASPH PRKCG HNT PDXK SLC32A1
NEUROLOGICAL_SYSTEM_PROCESS	379	336	0.886544	22	2.73608	6.32837e-05	0.0137958	CHRNA4 CALY IMPG1 TULP1 KCNIP1 NMUR1 GRM7 ACCN1 HTR2A SEPT5 GALR3 CBLN1 ABCA4 NOVA1 PDE7B PAX6 PAX2 KCNQ4 ABLIM1 GUCA1A SLC6A5 ATXN7
V$CRX_Q4	269	245	0.910781	18	3.08403	6.82996e-05	0.0145075	LIN28 PITX2 TULP1 NR2F1 ZFP36L2 PCSK1 WNT3A NR2E1 ROBO3 PDE4D FIBCD1 FOXA1 CACNA2D4 PAX6 PAX7 ABLIM1 SLC6A5 GRLF1
CELL_CELL_SIGNALING	404	369	0.913366	23	2.597	9.15805e-05	0.0189663	PGR NMUR1 FGF3 AVP PCSK1 ACCN1 HTR2A GALR3 PDE7B CTF1 SHH CHRNA4 CALY PYY KCNIP1 SEMA3B STX1A GRM7 SEPT5 VIPR2 CBLN1 NOVA1 SLC6A5
V$NRSF_01	97	89	0.917526	10	4.87714	9.53665e-05	0.0192687	GABRB3 GDAP1L1 RUNDC3A LHX3 SARM1 VGF POU4F2 KIAA1853 PRLHR SLC17A6
HANN_RESISTANCE_TO_BCL2_INHIBITOR_DN	48	43	0.895833	7	7.46067	0.000103081	0.0203315	POU4F1 RASAL1 FOXA2 IGSF21 POU4F2 OTP TESC
V$TCF11_01	253	232	0.916996	17	3.07045	0.00011159	0.0214979	RARA RIMS2 DLX3 PDZD2 KCNK12 NR2F1 CCND2 SMARCD3 ZNF185 PDE4D EBF2 PAX2 PAX7 PKLR CCDC4 SLC6A5 EBF1
MEISSNER_NPC_HCP_WITH_H3K4ME3_AND_H3K27ME3	142	130	0.915493	12	3.92683	0.000135269	0.0254621	KIF26B PITX2 RSPO2 KNDC1 ST8SIA2 GDF6 VGF CSMD1 CBLN1 CCDC48 PDE4A RELN
RAPA_EARLY_UP.V1_UP	183	171	0.934426	14	3.45094	0.000140311	0.0254621	C1orf95 CDH4 C11orf9 ASPH FSCN1 ANK1 CHRD NKX2-8 PRKCG ITPKA ITGA5 NUCB1 PDE4A VGF
SYSTEM_PROCESS	563	509	0.904085	28	2.2823	0.000142792	0.0254621	RYR2 IMPG1 CUGBP2 NMUR1 ACTA1 ACCN1 HTR2A GALR3 ASPH ABCA4 PDE7B PAX6 PAX2 ABLIM1 GUCA1A CHRNA4 CLCN1 CALY TULP1 KCNIP1 GRM7 SEPT5 CBLN1 NOVA1 KCNQ4 SMTN SLC6A5 ATXN7
REACTOME_AXON_GUIDANCE	251	237	0.944223	17	2.9998	0.000144461	0.0254621	DPYSL4 COL9A2 UNC5D CRMP1 ANK1 GRLF1 ITGA5 LAMB1 ABLIM1 RGMA ROBO3 TRPC6 CACNB4 ST8SIA2 UNC5C NTN1 CD72
CTTTGT_V$LEF1_Q2	1972	1824	0.924949	72	1.65974	0.000149778	0.0258491	T FOXA2 DUSP7 NR2E1 TACC2 FOXA1 C6orf223 CDKN1C PAX6 PAX2 NXPH1 CA9 RGMA FST OTP CRMP1 GLB1L2 SLC16A8 PPP4R1 SLC32A1 ARHGEF4 SIX4 UCKL1 NEUROG3 ZIC5 ARID5A CDK6 ATP1B2 SHH SLC12A8 LECT1 GDAP1L1 FAM81A OPCML CRKL PLEC1 PHACTR3 NTN1 COL9A2 GATA2 FIBCD1 CBLN1 CSMD3 ST8SIA2 POU4F1 IGSF21 PCSK1 TTC28 AP1G2 CPA2 PDE4D TUBB ABLIM1 VIM DPYSL4 RASL11B MEX3B RARA PITX2 NKX2-8 NKX2-2 NKX2-3 SCD GPR137B WNT3…
MEISSNER_NPC_HCP_WITH_H3_UNMETHYLATED	536	486	0.906716	27	2.30403	0.000159569	0.0269769	PLCD1 ACCN1 AFAP1L2 SCARF2 AP1M2 OXT KCNK9 KCNIP1 EPS8L2 LBX2 ARHGEF4 CRIM2 PHACTR3 NPB PTGIS SPAG6 ATP2A3 AP1G2 SLC9A3 MATN4 PLLP WT1 MOSC1 PRLHR GYPC AFAP1L1 LHX3
MEL18_DN.V1_DN	148	134	0.905405	12	3.79735	0.000180318	0.029875	SLC17A6 PENK LECT1 EBF2 ACCN1 GPR137B PDE7B IFIT2 DOK5 UNC5C HOXB13 RBP4
RNGTGGGC_UNKNOWN	766	712	0.929504	35	2.03667	0.000200128	0.0325071	ACCN1 C11orf35 NR2E1 TFAP2B FOXA1 SARM1 PAX9 LRRFIP1 NRG2 BRUNOL4 FST EPHB1 SEMA3B PPFIA3 CSMD3 ST8SIA2 NPM1 OBSCN NUCB1 C11orf9 ADAMTS2 SYNGR3 CCND2 SIX4 UCKL1 SHH RARA PITX2 NKX2-2 RSPO2 GYPC FAM104A CCDC108 MACROD1 KIAA1853
MODULE_88	838	772	0.921241	37	1.98565	0.000217415	0.0346358	GPNMB PTGIS CCND2 SMTN SMARCD3 ABLIM1 PLEC1 TFAP2B RBP4 FADS2 FST ITGA5 SOX9 ATP2A3 PTPRN2 T PAX6 DPYSL4 NRG2 APOA1 VGF SLC17A7 STX1A RIMS2 GALR3 TACC2 CDH4 C11orf9 TRIM15 EPOR PAX7 GATA2 ABCC3 TFR2 EPHX2 TULP1 UMOD
TRANSC_FACT	1385	1281	0.92491	54	1.75542	0.000228976	0.0357894	WT1 ZNF189 MSC LIN28 ZNF185 TWIST1 EBF2 KCNIP1 CDX2 ZNF208 POU4F1 TFAP2B FOXA1 ZNF257 PITX3 ZNF154 NR2F1 TRIM15 LHX1 PGR GRLF1 NR2E1 ZFP36L2 FOXA2 EBF1 HMG20B NKX2-8 NKX2-2 NR5A2 ASPH E4F1 HOXB13 TULP1 PITX2 TLX1 SOX9 T GATA2 PRDM1 PAX2 NEUROG3 DPF3 PBX2 TSC22D4 RARA PAX7 SCRT1 LMO1 ZNF671 TLX2 LHX3 POU4F2 PAX6 PAX9
WGTTNNNNNAAA_UNKNOWN	547	499	0.912249	27	2.23896	0.000243812	0.0373625	PPP2R5C PCSK1 ACCN1 NR2E1 TFAP2B FOXA1 EBF2 PAX6 ABLIM1 DPF3 COL9A2 ADARB2 FST PITX2 SLC12A8 NKX2-8 CYP26A1 PRDM1 EPHB1 OTP MOCS1 GYPC GATA2 SCUBE3 PSMA5 NOVA1 SPEF1
V$OCT1_B	267	225	0.842697	16	2.96712	0.000248061	0.0373625	CDX2 PRKG1 VSTM2A TWIST1 PRDM1 PCDH20 CDH13 PDE4D CSMD3 PAX6 NXPH1 GUCA1A CCDC4 IFIT2 IGSF21 EBF1
V$IPF1_Q4	260	229	0.880769	16	2.91073	0.000302445	0.0430566	PITX2 PRO0461 PRDM1 OTP CACHD1 LECT1 LMO1 NR2E1 EBF2 GSX1 PPP2R2A DPF3 PLCD1 CCDC4 BRUNOL4 IGSF21
MODULE_41	566	534	0.943463	28	2.16658	0.000313169	0.0430566	TFAP2B CACNA2D2 CDA T CYP2A6 PAX6 TNFRSF10D DPYSL4 RUNDC3A NRG2 CBLN1 HTR2A CD72 SLC17A7 RIMS2 GALR3 TACC2 ATP1B2 ACCN1 TRIM15 POU4F1 EPOR LMO1 F7 PAX7 MSC CDX2 PDE4A
V$OCT1_Q6	270	230	0.851852	16	2.89697	0.000317551	0.0430566	CDX2 PRDM1 PCDH20 RIMS2 STAC2 NR2F1 LECT1 PDE4D CSMD3 EBF2 PAX6 NXPH1 CDK6 DPF3 IGSF21 EBF1
V$HFH4_01	200	185	0.925	14	3.16585	0.000318154	0.0430566	TWIST1 CYP26A1 PRDM1 TFR2 LECT1 ACCN1 SCUBE3 NOVA1 GABARAPL1 NTN1 EBF2 ZIC5 CACNA1D BRUNOL4
ORGAN_DEVELOPMENT	571	535	0.936953	28	2.1622	0.000322717	0.0430566	T ACTA1 CSF1 TRIM15 CDH13 UNC5C MYO16 PAX6 CDK6 ABLIM1 CTF1 COL9A2 FST SHH PITX3 TWIST1 PITX2 HOXB13 LHX1 LHX3 LAMB1 NKX2-2 GYPC CD1D PHGDH MMP9 CHRD SMTN
GGGTGGRR_V$PAX4_03	1294	1207	0.932767	51	1.75444	0.000326416	0.0430566	PLEC1 RAD23B FOXA2 TFR2 ACCN1 TFAP2B PHACTR3 C6orf223 NTN1 PAX6 NRG2 NXPH1 RGMA BRUNOL4 LIN28 PRDM1 HOXB13 EPHB1 SEMA3B GRM7 ROBO3 ITGA5 CHRD TTC9B PRKCG MSC RUNDC3A KCNK12 FBXL16 CCND2 C1QL1 EHMT2 SIX4 ZIC5 CACNA1D FRMD4A CDK6 CDK2AP1 VIM RASL11B MEX3B ATP1B2 SHH PITX2 PYY NR2F1 TLX2 WNT3A GSX1 KIAA1853 SCARF2
TGACATY_UNKNOWN	665	618	0.929323	31	2.07212	0.000326854	0.0430566	PPP2R5C HNRNPD SPAG6 TSHZ3 STAC2 RASA3 HAPLN2 UNC5C PDE4D TACC2 EBF2 CACNA1D FRMD4A NXPH1 CDK6 DPF3 ADARB2 CYP26A1 PRDM1 OTP LHX3 NKX2-2 PDZD2 CCDC108 GDAP1L1 TFAP2D PPP1CC CSMD3 ACVR1C TEPP SLC6A5
MARTENS_TRETINOIN_RESPONSE_UP	857	731	0.852975	35	1.97882	0.000327446	0.0430566	NMUR1 DMRTA2 CDKN1C TLX2 PAX7 IGSF21 FOXA2 WNT7B ZNF835 EPHX2 DPYSL4 CHRNA4 NEUROG3 KCNK9 ACCN4 TLX1 CBLN1 ADAMTS2 CAMK2N1 BCAN F7 NLRP6 C1QL1 EPS8L2 BRUNOL4 NKX2-2 SLC16A8 ATP1B2 CSF1 DACT2 LMO1 PGLYRP2 CA9 SLC32A1 KNDC1
ZWANG_TRANSIENTLY_UP_BY_2ND_EGF_PULSE_ONLY	1725	1427	0.827246	58	1.69174	0.000340532	0.0440776	RNU11 HAPLN2 NR5A2 C1orf95 GPR137B COL9A2 SPAG6 C10orf41 PAX2 NEUROG3 NLRP6 HNT PAX6 BSX ITGA5 GSX1 DPF3 GABRB3 FBXL16 CMTM3 CASKIN1 CBLN1 SARM1 MSX2P1 MYO15B NPB STAC2 DLX3 EMILIN2 BRUNOL4 PDE4A TMEM145 PALM3 CYP2A6 SLC17A7 TLX2 ARID5A LRRFIP1 CCDC108 SAMHD1 UCKL1 TTC28 WNT7B CCDC48 KCTD8 EBF1 TFAP2D PRDM1 PDE7B MOCS1 T DACT2 VSTM2A ATG9B SHH EBF2 ANK1 LHX3
NEURITE_DEVELOPMENT	53	52	0.981132	7	5.96447	0.000350711	0.0446968	PAX2 SHH POU4F1 SEMA3B UNC5C KAL1 LAMB1
MIKKELSEN_NPC_HCP_WITH_H3K4ME3_AND_H3K27ME3	210	188	0.895238	14	3.11073	0.000374776	0.04704	VGF KCNK12 CCDC48 CSMD1 RSPO2 PTPRN2 SHH ADAMTS2 RELN XKR5 CBLN1 KNDC1 TMEM181 ST8SIA2
REACTOME_NETRIN1_SIGNALING	41	38	0.926829	6	7.17754	0.000385417	0.0476537	UNC5D ABLIM1 RGMA TRPC6 UNC5C NTN1
TRANSMISSION_OF_NERVE_IMPULSE	189	167	0.883598	13	3.26011	0.000393537	0.0479421	SEPT5 GALR3 CHRNA4 CBLN1 CALY NOVA1 PDE7B KCNIP1 NMUR1 GRM7 ACCN1 SLC6A5 HTR2A
ANATOMICAL_STRUCTURE_MORPHOGENESIS	376	358	0.952128	21	2.42461	0.000414604	0.0496766	SHH PITX3 TWIST1 PITX2 LHX1 KAL1 LHX3 LAMB1 GYPC SEMA3B FGF3 TRIM15 CDH13 NR5A2 ANK1 UNC5C PAX6 PAX2 PAX7 POU4F1 ABLIM1
KEGG_CARDIAC_MUSCLE_CONTRACTION	80	70	0.875	8	4.95313	0.000421893	0.0496766	CACNB4 CACNG8 RYR2 ATP1B2 CACNA1D CACNA2D2 CACNA2D4 COX6B2
V$FOXJ2_02	237	213	0.898734	15	2.93147	0.000425765	0.0496766	PRDM1 ATP2A3 PDZD2 NR2F1 SCUBE3 PDE4D TFAP2B CSMD3 PHACTR3 ADAM23 PAX6 ACVR1C POU4F2 CDK6 IGSF21

## Sheet: MSigDB-summary-dvUPdmDN.txt
Gene List	nList	nRep	fRep	nOVLAP	OR	P-value	adjPval	Genes
MODULE_287	50	43	0.86	5	22.4194	6.18648e-06	0.050426	FBN1 EDNRB PRPH2 IL8RB PDE6B

## Sheet: MSigDB-summary-dvUPdmUP-GB.txt
Gene List	nList	nRep	fRep	nOVLAP	OR	P-value	adjPval	Genes
Bivalent	3447	3108	0.901654	216	4.45925	5.44446e-50	4.51019e-46	NRG2 DPYSL4 SCARF2 ARHGEF4 GALNTL1 PGR STX1A CSMD3 RASAL1 BRUNOL4 PDE4D ADARB2 CACNA2D2 PDE4A ABCC3 CHRD DACT2 MYO15B IL17RD ACVR1C NPB TRPC6 DMRTA2 KIF26B LEPREL2 COX6B2 AFAP1L1 PLCD1 SEMA3B VIM FLJ37464 PHACTR3 AFAP1L2 HLA-F LOC100128239 DPF3 CCDC108 TTBK1 PPP2R5C NR2E1 SMTN RAB11FIP4 LBX2 KCNC2 ARHGAP20 ROBO3 FCRLB PDXK VILL SYNGR3 ACCN4 GPNMB LHX4 NKD2 TAP1 TESC GATA2 GYPC OBFC2A CAMK2N1 PCDH…
BENPORATH_ES_WITH_H3K27ME3	1118	1006	0.899821	105	5.42689	2.48257e-36	1.02828e-32	OTP PRLHR CACNA1D KIAA1853 PYY GRM7 CSMD3 ABCC3 SLC6A5 SLC32A1 SOX9 RSPO2 UNC5C HOXB13 HLA-F PLEC1 NEUROG3 ITPKA C1orf32 CYP26A1 CHRD CSMD1 HBA1 RGS20 PENK NKX2-2 POU4F2 TFAP2B TLX2 KCNC2 NTN1 SPAG6 CSF1 FGF3 CBLN1 NKX2-3 GLB1L2 SLC9A3 CAMK2N1 TAP1 EPHB1 MSC PDZD2 GDF6 PAX6 LAMB1 C1QL1 TFAP2D PLLP ADARB2 SLC17A6 C3orf15 GATA2 PAX7 CRMP1 GPR120 PAX9 PITX2 PTPRN2 T TMEM132E CYP2A6 NR2E1 FOXA2 LMO1 …
Single PCGT	1591	1402	0.881207	118	4.33988	5.29279e-32	1.46151e-28	ABCC3 ACCN1 ACVR1C ADARB2 ARHGAP20 ARL5C BCAN C1orf32 C1QL1 C3orf15 CACNA1D CACNB4 CACNG8 CAMK2N1 CBLN1 CDH13 CDH4 CDX2 CHRD COL9A2 COX6B2 CRMP1 CSF1 CSMD1 CSMD3 CYP26A1 CYP2A6 DLX3 DPF3 EBF1 EPHB1 FGF3 FOXA1 FOXA2 GALNTL1 GATA2 GDF6 PRLHR GPR120 GRM7 GSX1 HBA1 HES5 HLA-F HOXB13 IGSF21 ITPKA KAL1 KCNC2 KCNK12 KIAA1853 LAMB1 LHX3 LHX4 LMO1 TMEM132E GLB1L2 FAM81A RSPO2 MSC NEUROG3 NKX2-2 NKX2-3 NKX…
MIKKELSEN_MEF_HCP_WITH_H3K27ME3	590	543	0.920339	72	6.67967	3.44038e-31	7.12502e-28	T HES5 OXT CSMD1 SCRT1 HNT BCAN MOSC1 BRUNOL4 SHH LBX2 TTC9B POU4F1 GSX1 PYY AP1M2 CHRNA4 NXPH1 WNT7B KIAA0746 MATN4 NKX2-3 AVP SALL4 TFAP2D NKX2-2 CACNA2D2 RELN OTP NR2E1 APBA2 RUNDC3A TULP1 PHACTR1 SLC32A1 FOXA2 TFAP2B TMEM181 DBX1 NEUROG3 TLX1 LIN28 KCNIP1 SLC9A3 PTPRN2 FOXN4 NKX2-8 FGF3 IGSF21 SLC17A6 FCHO1 CDX2 WNT3A RASAL1 WNT9B SLC8A2 PAX7 POU4F2 VSTM2A KIAA1853 PHACTR3 GPR120 RYR2 LHX3 AC…
Triple PCGT	654	577	0.882263	70	5.9898	6.56433e-28	1.00837e-24	ADARB2 ARHGAP20 C1orf32 C3orf15 CACNA1D CAMK2N1 CBLN1 CDX2 CHRD COL9A2 CSMD1 CSMD3 CYP26A1 DLX3 DPF3 EPHB1 FGF3 FOXA2 GATA2 GDF6 PRLHR GPR120 GRM7 GSX1 HBA1 HOXB13 IGSF21 ITPKA KCNC2 KCNK12 LHX4 TMEM132E FAM81A RSPO2 MSC NEUROG3 NKX2-2 NKX2-3 NKX2-8 NRG2 NTN1 OTP PAX2 PAX6 PAX7 PAX9 PDZD2 PENK PGR PITX2 PITX3 PLEC1 POU4F1 POU4F2 PRKG1 PYY RBP4 RGS20 ROBO3 SHH SLC32A1 SLC6A5 SLC9A3 SPAG6 ST8SIA2 T…
BENPORATH_PRC2_TARGETS	652	578	0.886503	70	5.97775	7.3035e-28	1.00837e-24	RSPO2 NRG2 C1orf32 OTP ST8SIA2 IGSF21 POU4F1 FGF3 TLX2 WT1 GDF6 PAX6 FAM81A ROBO3 PITX3 CDX2 C3orf15 FOXA2 GATA2 PAX2 RBP4 CYP26A1 SHH NEUROG3 TMEM132E RGS20 HOXB13 GRM7 PLEC1 ADARB2 PAX9 PRLHR PDZD2 TLX1 LHX4 HBA1 KCNK12 SPAG6 CACNA1D PGR WNT3A CAMK2N1 SLC9A3 MSC ITPKA ARHGAP20 CSMD3 NTN1 DPF3 CHRD PRKG1 UNC5C KCNC2 NKX2-3 NKX2-2 SLC6A5 NKX2-8 PENK POU4F2 SLC32A1 GPR120 CSMD1 PITX2 CBLN1 COL9A2 …
BENPORATH_EED_TARGETS	1062	919	0.865348	86	4.58136	3.97631e-26	4.70567e-23	SLC9A3 TFAP2D DPF3 SHISA2 PYY GSX1 HBA1 ARHGAP20 VIPR2 GRM7 SLC32A1 CAMK2N1 C1orf32 FOXA2 NTN1 NEUROG3 SLC6A5 PGR CSMD3 CACNA1D TWIST1 RSPO2 LMO1 FGF3 EPHB1 CHRD HOXB13 IGSF21 ITPKA TMEM132E EBF1 KCNC2 SORCS2 COL9A2 POU4F2 WT1 NKX2-2 TAP1 SPAG6 C3orf15 PAX7 GATA2 UNC5C PLEC1 TFAP2B NKX2-8 PRKG1 OTP GPR120 WNT3A CYP26A1 POU4F1 PAX2 KAL1 FAM81A RBP4 DLX3 NRG2 PENK NR2E1 LHX4 RGS20 RELN ST8SIA2 PITX…
BENPORATH_SUZ12_TARGETS	1038	933	0.898844	84	4.36249	2.28504e-24	2.36616e-21	ARL5C SLC6A5 CRMP1 GDF6 WNT3A PAX2 DPF3 ST8SIA2 CHRD SCARF2 PRLHR KCNC2 PDZD2 ITPKA CBLN1 TLX1 HBA1 NRG2 SHISA2 GSX1 CACNB4 FAM81A CYP26A1 NKX2-8 EPHB1 PLEC1 SLC9A3 CSMD3 ADARB2 PRKG1 CAMK2N1 SPAG6 KCNK12 C3orf15 C1orf32 PAX7 RBP4 CSMD1 GATA2 TLX2 NTN1 PAX6 KAL1 CDX2 PAX9 COL9A2 MSC GRM7 WT1 POU4F1 PENK RGS20 CDH13 HOXB13 RSPO2 VIPR2 LHX4 ARHGAP20 FOXA1 TRPC6 IGSF21 FOXA2 NKX2-2 GPR120 PGR SLC32A…
MIKKELSEN_MCV6_HCP_WITH_H3K27ME3	435	400	0.91954	50	5.9482	1.21658e-20	1.07211e-17	C1QL1 COL9A2 CCDC48 IGSF21 ITPKA ADAMTS2 SLC32A1 ONECUT3 PAX2 HES5 PTGIS MMP9 CACNA2D2 SLC8A2 ACCN1 TTC9B ACCN4 WNT7B CBLN1 BCAN PRLHR EPHB1 NKX2-3 SLC6A5 MYO16 C1orf95 BRUNOL4 RBP4 PYY KCNQ4 WNT3A SLC9A3 RELN LMO1 DPYSL4 FGF3 ANK1 EBF4 MATN4 NKD2 SCRT1 SHH TMEM132E CACNA1D T AFAP1L1 LHX3 FIBCD1 NEUROG3 RAB11FIP4
MIKKELSEN_NPC_HCP_WITH_H3K27ME3	341	322	0.944282	45	6.71029	1.29419e-20	1.07211e-17	CYP26A1 ONECUT3 NKX2-3 RAB11FIP4 LIN28 MAST1 PYY FOXN4 NEUROG3 PAX7 SCRT1 DACT2 KCTD8 C1QL1 TLX1 TMEM132E WNT3A FGF3 PENK TFAP2B FIBCD1 OTP IGSF21 RYR2 POU4F2 CACNA2D2 CDX2 T PGR NLRP6 GALR3 SLC6A5 TRPC6 CHRNA4 WNT9B DBX1 DLX3 GPR120 STAC2 TFAP2D GRM7 SALL4 MSC GSX1 SLC17A6
MEISSNER_NPC_HCP_WITH_H3K4ME2_AND_H3K27ME3	349	319	0.91404	42	6.21835	2.52232e-18	1.89954e-15	UNC5D RAB11FIP4 TLX1 WNT9B CHRNA4 SALL4 STAC2 KCNK12 CADPS GSX1 ONECUT3 SCRT1 KCTD8 FGF3 GATA2 PAX2 CYP26A1 SYT14 RYR2 GALR3 TESC CACNA2D2 ADAMTS2 PTPRN2 C1QL1 PENK FIBCD1 DACT2 TLX2 IGSF21 TMEM132E DLX3 POU4F2 MSC T SCUBE3 MAST1 C1orf95 GPR120 WNT3A GABRB1 DBX1
MEISSNER_BRAIN_HCP_WITH_H3K4ME3_AND_H3K27ME3	1069	996	0.931712	76	3.55086	8.2068e-18	5.66543e-15	PRDM1 TAP1 EBF1 LAMB1 EBF2 EBF4 RGS7BP SLC9A3 CBLN1 BCAN GALR3 NKD2 RSPO2 PLLP SHISA2 NR2E1 TESC PITX3 ZFP36L2 ACCN1 PRKG1 VIPR2 SLC32A1 AP1M2 SCRT1 TBX18 VGF GATA2 SYT14 RBP4 RELN KCNK9 C1QL1 NKX2-2 KIAA0146 C6orf145 FIBCD1 LMO1 TMEM181 EMILIN2 GSX1 SCUBE3 SYNGR3 PAX6 IGSF21 MAST1 MATN4 PRLHR DMRTA2 PENK GYPC CDKN1C SOX9 CACNA2D2 PDE4A CDH13 KCNK12 CHRD ITPKA KIF26B ADAMTS2 SIX4 IL17RD AFAP1L2 N…
MEISSNER_BRAIN_HCP_WITH_H3K27ME3	269	235	0.873606	29	5.62281	2.71348e-12	1.72911e-09	PITX2 SALL4 CDX2 PYY CRIM2 DLX3 ONECUT3 OTP TLX1 WT1 WNT3A DBX1 LHX3 FOXA2 GPR120 FGF3 LBX2 CYP26A1 ATP2A3 SCARF2 PAX7 NEUROG3 LHX1 WNT7B T TLX2 FOXN4 POU4F2 PAX2
MODULE_220	333	314	0.942943	30	4.20938	7.00872e-10	4.14716e-07	TFAP2B KAL1 SOX9 T PAX6 DPYSL4 NRG2 CBLN1 CRMP1 CUGBP2 ACCN1 POU4F1 PAX9 LMO1 PAX7 CDX2 CSF1 CTF1 CHRNA4 EPHB1 PAX2 RELN NKX2-8 DLX3 TLX1 TLX2 GSTP1 ADAM23 ST8SIA2 WNT7B
SCHLESINGER_METHYLATED_DE_NOVO_IN_CANCER	88	81	0.920455	15	8.85999	1.9643e-09	1.08482e-06	CDH13 CDX2 PRKG1 ACCN1 HOXB13 HBA1 NKX2-8 RARA PAX7 CDH4 FOXA2 PGR PAX6 WT1 RBP4
MODULE_100	544	508	0.933824	38	3.24751	4.15042e-09	2.1345e-06	CCND2 SMARCD3 ABLIM1 TFAP2B FADS2 CACNA2D2 KAL1 SOX9 PTPRN2 PAX6 DPYSL4 RUNDC3A NRG2 CBLN1 ARHGEF4 VGF SLC17A7 COL9A2 STX1A CRMP1 GABRB3 PCSK1 RIMS2 NOVA1 GALR3 PENK TACC2 CDH4 APBA2 C11orf9 ATP1B2 SPHK2 PLEKHB1 ITPKA BIN1 CUGBP2 SEPT5 RELN
MODULE_137	546	509	0.932234	38	3.24042	4.3803e-09	2.1345e-06	CCND2 SMARCD3 ABLIM1 TFAP2B FADS2 CACNA2D2 KAL1 SOX9 PTPRN2 PAX6 DPYSL4 RUNDC3A NRG2 CBLN1 ARHGEF4 VGF SLC17A7 COL9A2 STX1A CRMP1 GABRB3 PCSK1 RIMS2 NOVA1 GALR3 PENK TACC2 CDH4 APBA2 C11orf9 ATP1B2 SPHK2 PLEKHB1 ITPKA BIN1 CUGBP2 SEPT5 RELN
MODULE_66	552	516	0.934783	38	3.19165	6.36026e-09	2.92713e-06	CCND2 SMARCD3 ABLIM1 TFAP2B FADS2 CACNA2D2 KAL1 SOX9 PTPRN2 PAX6 DPYSL4 RUNDC3A NRG2 CBLN1 ARHGEF4 VGF SLC17A7 COL9A2 STX1A CRMP1 GABRB3 PCSK1 RIMS2 NOVA1 GALR3 PENK TACC2 CDH4 APBA2 C11orf9 ATP1B2 SPHK2 PLEKHB1 ITPKA BIN1 CUGBP2 SEPT5 RELN
NERVOUS_SYSTEM_DEVELOPMENT	385	335	0.87013	29	3.76314	1.28371e-08	5.59698e-06	KAL1 ACCN1 NR2E1 UNC5C TFAP2B ST8SIA2 ADAM23 NEUROG3 MYO16 PAX6 PAX2 CDK6 CTF1 DPYSL4 SHH CHRNA4 EPHB1 CRMP1 LHX1 LAMB1 NKX2-2 SEMA3B APBA2 PHGDH CBLN1 LSAMP POU4F2 POU4F1 GSTP1
MODULE_11	540	505	0.935185	36	3.06874	3.71764e-08	1.53985e-05	CCND2 SMARCD3 ABLIM1 TFAP2B FADS2 CACNA2D2 KAL1 SOX9 PTPRN2 PAX6 DPYSL4 RUNDC3A NRG2 CBLN1 ARHGEF4 VGF SLC17A7 COL9A2 STX1A CRMP1 GABRB3 PCSK1 RIMS2 NOVA1 GALR3 PENK TACC2 CDH4 APBA2 C11orf9 ATP1B2 SPHK2 PLEKHB1 ITPKA BIN1 CUGBP2
SYSTEM_DEVELOPMENT	861	782	0.908246	47	2.58346	5.97914e-08	2.35863e-05	T KAL1 CSF1 TRIM15 CDH13 ACCN1 NR2E1 TFAP2B ST8SIA2 MYO16 PAX6 PAX2 COL9A2 FST HOXB13 EPHB1 LHX1 CRMP1 LHX3 SEMA3B APBA2 CD1D PHGDH MMP9 CBLN1 LSAMP CHRD POU4F2 POU4F1 ACTA1 UNC5C ADAM23 NEUROG3 CDK6 ABLIM1 CTF1 DPYSL4 SHH CHRNA4 PITX3 TWIST1 PITX2 LAMB1 NKX2-2 GYPC SMTN GSTP1
ANATOMICAL_STRUCTURE_DEVELOPMENT	1013	927	0.915104	51	2.35535	2.54604e-07	9.58701e-05	T KAL1 FGF3 CSF1 TRIM15 CDH13 ACCN1 NR2E1 TFAP2B ST8SIA2 MYO16 PAX6 PAX2 PAX7 COL9A2 FST HOXB13 EPHB1 CRMP1 LHX1 LHX3 SEMA3B APBA2 CD1D PHGDH MMP9 CBLN1 LSAMP CHRD POU4F2 POU4F1 ACTA1 NR5A2 ANK1 UNC5C ADAM23 NEUROG3 CDK6 ABLIM1 CTF1 DPYSL4 SHH CHRNA4 PITX3 TWIST1 PITX2 LAMB1 NKX2-2 GYPC SMTN GSTP1
REACTOME_DEVELOPMENTAL_BIOLOGY	396	370	0.934343	28	3.23638	3.83354e-07	0.000138074	CDH4 DPYSL4 COL9A2 ACVR1C UNC5D CRMP1 EBF1 NR5A2 ANK1 GRLF1 FOXA2 ITGA5 ONECUT3 LAMB1 ABLIM1 NKX2-2 NEUROG3 PAX6 PKLR RGMA ROBO3 SMARCD3 TRPC6 CACNB4 ST8SIA2 UNC5C NTN1 CD72
AACTTT_UNKNOWN	1890	1759	0.930688	79	1.9432	5.87105e-07	0.000202649	PRO0461 FOXA2 NR2E1 FOXA1 PAX6 PAX2 PAX9 PAX7 NXPH1 RGMA FST VSTM2A LIN28 TSC22D4 CD72 OTP STX1A ZFP36L2 GABRB1 LSAMP ADAMTS2 KCNK12 ADAM23 ZIC5 CDK6 CADPS CYP26A1 GYPC NR2F1 FAM81A TFAP2D CCDC108 KIAA1853 STAC2 CDH13 RELN PHACTR3 NTN1 EBF2 C1orf32 PPP2R2A BRUNOL4 EBF1 PRDM1 EPHB1 LHX1 KCNIP1 VIPR2 TMEM132E CSMD3 ST8SIA2 NOVA1 POU4F2 POU4F1 PRKCG HNT NUCB1 IGSF21 PCSK1 NR5A2 HTR2A CPA2 PDE4D CACN…
H3K27me3only	487	390	0.800821	28	3.054	1.09971e-06	0.000364399	EBF4 OBSL1 FER1L4 TTC9B MATN4 CRIM2 C19orf45 CCDC108 VWA5B1 WNT9B MYO16 TMC4 ADARB2 LIPE ACCN4 HES5 F7 AVP CYP2A6 OXT KCNQ4 SLC8A2 SLC17A7 FOXA2 HAPLN2 IGSF21 TRIM15 BEST4
V$PR_Q2	266	248	0.932331	21	3.62235	1.90532e-06	0.000607063	SHH HFE OTP SCD SLC32A1 PDZD2 KCNIP1 NR2F1 HAPLN2 SCUBE3 PDE4D SIX4 OBSCN FOXA1 CACNA2D2 VGF PAX2 TMEM145 MCC PPP2R2A CCDC4
GGGAGGRR_V$MAZ_Q6	2274	2125	0.934477	89	1.81313	1.98109e-06	0.000607827	FOXA2 DUSP7 NR2E1 TACC2 FOXA1 PAX6 PAX2 NXPH1 CA9 RGMA GPR120 LIN28 RBP4 CD72 CRMP1 OXT PLEKHB1 CCDC4 PGR HMG20B SLC32A1 PENK CCND2 SIX4 NEUROG3 CDK6 CADPS ATP1B2 SHH CYP26A1 MOCS1 PYY GYPC NR2F1 LECT1 GDAP1L1 ITPKA WT1 KIAA1853 LIPE HNRNPD PLEC1 RYR2 RAD23B KCNAB3 STAC2 FGF3 SEPT5 PHACTR3 C1orf32 CRTC1 C1orf26 BRUNOL4 EBF1 LHX1 LHX4 ATP2A3 GRM7 PPFIA3 PHGDH ROBO3 FIBCD1 TMEM132E ST8SIA2 ITGA5 CH…
REACTOME_REGULATION_OF_BETA_CELL_DEVELOPMENT	30	26	0.866667	7	14.1411	3.07032e-06	0.000908378	NR5A2 FOXA2 ONECUT3 NKX2-2 NEUROG3 PAX6 PKLR
MULTICELLULAR_ORGANISMAL_DEVELOPMENT	1049	956	0.911344	49	2.17073	3.35349e-06	0.000957941	T KAL1 CSF1 TRIM15 CDH13 ACCN1 LMO1 NR2E1 TFAP2B ST8SIA2 MYO16 PAX6 PAX2 COL9A2 FST HOXB13 EPHB1 CRMP1 LHX1 LHX3 SEMA3B APBA2 CD1D PHGDH MMP9 CBLN1 LSAMP CHRD POU4F2 POU4F1 ACTA1 NR5A2 UNC5C ADAM23 NEUROG3 CDK6 ABLIM1 CTF1 DPYSL4 SHH CHRNA4 PITX3 PITX2 TWIST1 LAMB1 NKX2-2 GYPC SMTN GSTP1
KEGG_MATURITY_ONSET_DIABETES_OF_THE_YOUNG	25	21	0.84	6	15.3198	1.09722e-05	0.0030298	NEUROG3 PAX6 NKX2-2 FOXA2 NR5A2 PKLR
MIKKELSEN_IPS_WITH_HCP_H3K27ME3	102	89	0.872549	11	5.44505	1.74081e-05	0.00456129	DBX1 KCNK9 HNT KCNIP1 NR2E1 PYY TFAP2D AVP TFAP2B OTP ACCN1
HATADA_METHYLATED_IN_LUNG_CANCER_UP	390	355	0.910256	24	2.8417	1.76197e-05	0.00456129	SPAG6 LIN28 TWIST1 RSPO2 T NECAB1 LHX1 ZNF671 GRM7 SYNGR3 CSF1 CACNA2D2 RGMA ZNF154 SLC17A6 CADPS POU4F2 CDH13 PENK CSMD1 SCARF2 PRLHR SARM1 PAX9
YOSHIMURA_MAPK8_TARGETS_UP	1305	1207	0.924904	55	1.91797	2.54608e-05	0.00639144	RBP4 PDE4D BCAN HES5 CACNB4 PCP4L1 CLEC11A KCNC2 BIN1 ATP2A3 EPOR NR5A2 PGR PLLP LGALS3BP APBA2 VIM RARA ITPKA CHRNA4 LSAMP GABRB3 DPYSL4 STX1A CDKN1C NR2F1 ATP1B2 ACCN1 AVP ACVR1C PDE4A KCNAB3 HLA-F SHISA4 PSMA5 ASPH PCCB OXT TAP2 DACT2 TAP1 HSD17B4 CACNA1D APOA1 GALR3 PYY SLC8A2 HTR2A EPHX2 MMP9 PSMB8 PRKCG CLCN1 SHH DUSP7
V$AP4_01	262	250	0.954198	19	3.20552	2.71429e-05	0.00661328	PLEC1 LIN28 RARA PITX2 GRM7 PCSK1 HAPLN2 CDH13 DUSP7 LMO1 CSMD3 OPCML GSX1 ACVR1C POU4F1 NXPH1 CDK6 BRUNOL4 EPOR
V$PAX2_02	258	234	0.906977	18	3.24315	3.7525e-05	0.00888164	PPP2R5C PLEC1 KCNK9 EPHB1 NR2F1 ACCN1 PHGDH SCUBE3 LSAMP CSMD3 ST8SIA2 PHACTR3 CACNA2D2 GSX1 FRMD4A DPF3 CADPS IGSF21
CAGGTG_V$E12_Q6	2485	2336	0.94004	90	1.64373	4.68976e-05	0.0107917	TRIM15 NR2E1 GALR3 TACC2 FOXA1 CDKN1C PAX6 PAX2 PAX9 PAX7 NRG2 NXPH1 CA9 RGMA FST LIN28 CRMP1 CHST13 SEMA3B STX1A WDR82 SLC16A8 GABRB1 PLEKHB1 CALY SYNGR3 TRPV3 KCNK12 FBXL16 ACTA1 ACTN3 FRMD4A ARID5A SHH CYP26A1 PYY PDZD2 ITPKA FAM81A WT1 SMTN PLEC1 WNT9B CDH13 ACCN1 ACCN4 WNT7B C11orf35 LMO1 PHACTR3 C1orf32 CRTC1 PPP2R2A BRUNOL4 EBF1 MATN4 PRDM1 CLCN1 RIMS2 KCNIP1 GATA2 ROBO3 CASKIN1 ZNF189 CBL…
LEE_TARGETS_OF_PTCH1_AND_SUFU_UP	83	83	1	10	5.27912	5.23217e-05	0.0117144	ITPKA NAPB ABLIM1 PENK CBLN1 ASPH PRKCG HNT PDXK SLC32A1
NEUROLOGICAL_SYSTEM_PROCESS	379	336	0.886544	22	2.73608	6.32837e-05	0.0137958	CHRNA4 CALY IMPG1 TULP1 KCNIP1 NMUR1 GRM7 ACCN1 HTR2A SEPT5 GALR3 CBLN1 ABCA4 NOVA1 PDE7B PAX6 PAX2 KCNQ4 ABLIM1 GUCA1A SLC6A5 ATXN7
V$CRX_Q4	269	245	0.910781	18	3.08403	6.82996e-05	0.0145075	LIN28 PITX2 TULP1 NR2F1 ZFP36L2 PCSK1 WNT3A NR2E1 ROBO3 PDE4D FIBCD1 FOXA1 CACNA2D4 PAX6 PAX7 ABLIM1 SLC6A5 GRLF1
CELL_CELL_SIGNALING	404	369	0.913366	23	2.597	9.15805e-05	0.0189663	PGR NMUR1 FGF3 AVP PCSK1 ACCN1 HTR2A GALR3 PDE7B CTF1 SHH CHRNA4 CALY PYY KCNIP1 SEMA3B STX1A GRM7 SEPT5 VIPR2 CBLN1 NOVA1 SLC6A5
V$NRSF_01	97	89	0.917526	10	4.87714	9.53665e-05	0.0192687	GABRB3 GDAP1L1 RUNDC3A LHX3 SARM1 VGF POU4F2 KIAA1853 PRLHR SLC17A6
HANN_RESISTANCE_TO_BCL2_INHIBITOR_DN	48	43	0.895833	7	7.46067	0.000103081	0.0203315	POU4F1 RASAL1 FOXA2 IGSF21 POU4F2 OTP TESC
V$TCF11_01	253	232	0.916996	17	3.07045	0.00011159	0.0214979	RARA RIMS2 DLX3 PDZD2 KCNK12 NR2F1 CCND2 SMARCD3 ZNF185 PDE4D EBF2 PAX2 PAX7 PKLR CCDC4 SLC6A5 EBF1
MEISSNER_NPC_HCP_WITH_H3K4ME3_AND_H3K27ME3	142	130	0.915493	12	3.92683	0.000135269	0.0254621	KIF26B PITX2 RSPO2 KNDC1 ST8SIA2 GDF6 VGF CSMD1 CBLN1 CCDC48 PDE4A RELN
RAPA_EARLY_UP.V1_UP	183	171	0.934426	14	3.45094	0.000140311	0.0254621	C1orf95 CDH4 C11orf9 ASPH FSCN1 ANK1 CHRD NKX2-8 PRKCG ITPKA ITGA5 NUCB1 PDE4A VGF
SYSTEM_PROCESS	563	509	0.904085	28	2.2823	0.000142792	0.0254621	RYR2 IMPG1 CUGBP2 NMUR1 ACTA1 ACCN1 HTR2A GALR3 ASPH ABCA4 PDE7B PAX6 PAX2 ABLIM1 GUCA1A CHRNA4 CLCN1 CALY TULP1 KCNIP1 GRM7 SEPT5 CBLN1 NOVA1 KCNQ4 SMTN SLC6A5 ATXN7
REACTOME_AXON_GUIDANCE	251	237	0.944223	17	2.9998	0.000144461	0.0254621	DPYSL4 COL9A2 UNC5D CRMP1 ANK1 GRLF1 ITGA5 LAMB1 ABLIM1 RGMA ROBO3 TRPC6 CACNB4 ST8SIA2 UNC5C NTN1 CD72
CTTTGT_V$LEF1_Q2	1972	1824	0.924949	72	1.65974	0.000149778	0.0258491	T FOXA2 DUSP7 NR2E1 TACC2 FOXA1 C6orf223 CDKN1C PAX6 PAX2 NXPH1 CA9 RGMA FST OTP CRMP1 GLB1L2 SLC16A8 PPP4R1 SLC32A1 ARHGEF4 SIX4 UCKL1 NEUROG3 ZIC5 ARID5A CDK6 ATP1B2 SHH SLC12A8 LECT1 GDAP1L1 FAM81A OPCML CRKL PLEC1 PHACTR3 NTN1 COL9A2 GATA2 FIBCD1 CBLN1 CSMD3 ST8SIA2 POU4F1 IGSF21 PCSK1 TTC28 AP1G2 CPA2 PDE4D TUBB ABLIM1 VIM DPYSL4 RASL11B MEX3B RARA PITX2 NKX2-8 NKX2-2 NKX2-3 SCD GPR137B WNT3…
MEISSNER_NPC_HCP_WITH_H3_UNMETHYLATED	536	486	0.906716	27	2.30403	0.000159569	0.0269769	PLCD1 ACCN1 AFAP1L2 SCARF2 AP1M2 OXT KCNK9 KCNIP1 EPS8L2 LBX2 ARHGEF4 CRIM2 PHACTR3 NPB PTGIS SPAG6 ATP2A3 AP1G2 SLC9A3 MATN4 PLLP WT1 MOSC1 PRLHR GYPC AFAP1L1 LHX3
MEL18_DN.V1_DN	148	134	0.905405	12	3.79735	0.000180318	0.029875	SLC17A6 PENK LECT1 EBF2 ACCN1 GPR137B PDE7B IFIT2 DOK5 UNC5C HOXB13 RBP4
RNGTGGGC_UNKNOWN	766	712	0.929504	35	2.03667	0.000200128	0.0325071	ACCN1 C11orf35 NR2E1 TFAP2B FOXA1 SARM1 PAX9 LRRFIP1 NRG2 BRUNOL4 FST EPHB1 SEMA3B PPFIA3 CSMD3 ST8SIA2 NPM1 OBSCN NUCB1 C11orf9 ADAMTS2 SYNGR3 CCND2 SIX4 UCKL1 SHH RARA PITX2 NKX2-2 RSPO2 GYPC FAM104A CCDC108 MACROD1 KIAA1853
MODULE_88	838	772	0.921241	37	1.98565	0.000217415	0.0346358	GPNMB PTGIS CCND2 SMTN SMARCD3 ABLIM1 PLEC1 TFAP2B RBP4 FADS2 FST ITGA5 SOX9 ATP2A3 PTPRN2 T PAX6 DPYSL4 NRG2 APOA1 VGF SLC17A7 STX1A RIMS2 GALR3 TACC2 CDH4 C11orf9 TRIM15 EPOR PAX7 GATA2 ABCC3 TFR2 EPHX2 TULP1 UMOD
TRANSC_FACT	1385	1281	0.92491	54	1.75542	0.000228976	0.0357894	WT1 ZNF189 MSC LIN28 ZNF185 TWIST1 EBF2 KCNIP1 CDX2 ZNF208 POU4F1 TFAP2B FOXA1 ZNF257 PITX3 ZNF154 NR2F1 TRIM15 LHX1 PGR GRLF1 NR2E1 ZFP36L2 FOXA2 EBF1 HMG20B NKX2-8 NKX2-2 NR5A2 ASPH E4F1 HOXB13 TULP1 PITX2 TLX1 SOX9 T GATA2 PRDM1 PAX2 NEUROG3 DPF3 PBX2 TSC22D4 RARA PAX7 SCRT1 LMO1 ZNF671 TLX2 LHX3 POU4F2 PAX6 PAX9
WGTTNNNNNAAA_UNKNOWN	547	499	0.912249	27	2.23896	0.000243812	0.0373625	PPP2R5C PCSK1 ACCN1 NR2E1 TFAP2B FOXA1 EBF2 PAX6 ABLIM1 DPF3 COL9A2 ADARB2 FST PITX2 SLC12A8 NKX2-8 CYP26A1 PRDM1 EPHB1 OTP MOCS1 GYPC GATA2 SCUBE3 PSMA5 NOVA1 SPEF1
V$OCT1_B	267	225	0.842697	16	2.96712	0.000248061	0.0373625	CDX2 PRKG1 VSTM2A TWIST1 PRDM1 PCDH20 CDH13 PDE4D CSMD3 PAX6 NXPH1 GUCA1A CCDC4 IFIT2 IGSF21 EBF1
V$IPF1_Q4	260	229	0.880769	16	2.91073	0.000302445	0.0430566	PITX2 PRO0461 PRDM1 OTP CACHD1 LECT1 LMO1 NR2E1 EBF2 GSX1 PPP2R2A DPF3 PLCD1 CCDC4 BRUNOL4 IGSF21
MODULE_41	566	534	0.943463	28	2.16658	0.000313169	0.0430566	TFAP2B CACNA2D2 CDA T CYP2A6 PAX6 TNFRSF10D DPYSL4 RUNDC3A NRG2 CBLN1 HTR2A CD72 SLC17A7 RIMS2 GALR3 TACC2 ATP1B2 ACCN1 TRIM15 POU4F1 EPOR LMO1 F7 PAX7 MSC CDX2 PDE4A
V$OCT1_Q6	270	230	0.851852	16	2.89697	0.000317551	0.0430566	CDX2 PRDM1 PCDH20 RIMS2 STAC2 NR2F1 LECT1 PDE4D CSMD3 EBF2 PAX6 NXPH1 CDK6 DPF3 IGSF21 EBF1
V$HFH4_01	200	185	0.925	14	3.16585	0.000318154	0.0430566	TWIST1 CYP26A1 PRDM1 TFR2 LECT1 ACCN1 SCUBE3 NOVA1 GABARAPL1 NTN1 EBF2 ZIC5 CACNA1D BRUNOL4
ORGAN_DEVELOPMENT	571	535	0.936953	28	2.1622	0.000322717	0.0430566	T ACTA1 CSF1 TRIM15 CDH13 UNC5C MYO16 PAX6 CDK6 ABLIM1 CTF1 COL9A2 FST SHH PITX3 TWIST1 PITX2 HOXB13 LHX1 LHX3 LAMB1 NKX2-2 GYPC CD1D PHGDH MMP9 CHRD SMTN
GGGTGGRR_V$PAX4_03	1294	1207	0.932767	51	1.75444	0.000326416	0.0430566	PLEC1 RAD23B FOXA2 TFR2 ACCN1 TFAP2B PHACTR3 C6orf223 NTN1 PAX6 NRG2 NXPH1 RGMA BRUNOL4 LIN28 PRDM1 HOXB13 EPHB1 SEMA3B GRM7 ROBO3 ITGA5 CHRD TTC9B PRKCG MSC RUNDC3A KCNK12 FBXL16 CCND2 C1QL1 EHMT2 SIX4 ZIC5 CACNA1D FRMD4A CDK6 CDK2AP1 VIM RASL11B MEX3B ATP1B2 SHH PITX2 PYY NR2F1 TLX2 WNT3A GSX1 KIAA1853 SCARF2
TGACATY_UNKNOWN	665	618	0.929323	31	2.07212	0.000326854	0.0430566	PPP2R5C HNRNPD SPAG6 TSHZ3 STAC2 RASA3 HAPLN2 UNC5C PDE4D TACC2 EBF2 CACNA1D FRMD4A NXPH1 CDK6 DPF3 ADARB2 CYP26A1 PRDM1 OTP LHX3 NKX2-2 PDZD2 CCDC108 GDAP1L1 TFAP2D PPP1CC CSMD3 ACVR1C TEPP SLC6A5
MARTENS_TRETINOIN_RESPONSE_UP	857	731	0.852975	35	1.97882	0.000327446	0.0430566	NMUR1 DMRTA2 CDKN1C TLX2 PAX7 IGSF21 FOXA2 WNT7B ZNF835 EPHX2 DPYSL4 CHRNA4 NEUROG3 KCNK9 ACCN4 TLX1 CBLN1 ADAMTS2 CAMK2N1 BCAN F7 NLRP6 C1QL1 EPS8L2 BRUNOL4 NKX2-2 SLC16A8 ATP1B2 CSF1 DACT2 LMO1 PGLYRP2 CA9 SLC32A1 KNDC1
ZWANG_TRANSIENTLY_UP_BY_2ND_EGF_PULSE_ONLY	1725	1427	0.827246	58	1.69174	0.000340532	0.0440776	RNU11 HAPLN2 NR5A2 C1orf95 GPR137B COL9A2 SPAG6 C10orf41 PAX2 NEUROG3 NLRP6 HNT PAX6 BSX ITGA5 GSX1 DPF3 GABRB3 FBXL16 CMTM3 CASKIN1 CBLN1 SARM1 MSX2P1 MYO15B NPB STAC2 DLX3 EMILIN2 BRUNOL4 PDE4A TMEM145 PALM3 CYP2A6 SLC17A7 TLX2 ARID5A LRRFIP1 CCDC108 SAMHD1 UCKL1 TTC28 WNT7B CCDC48 KCTD8 EBF1 TFAP2D PRDM1 PDE7B MOCS1 T DACT2 VSTM2A ATG9B SHH EBF2 ANK1 LHX3
NEURITE_DEVELOPMENT	53	52	0.981132	7	5.96447	0.000350711	0.0446968	PAX2 SHH POU4F1 SEMA3B UNC5C KAL1 LAMB1
MIKKELSEN_NPC_HCP_WITH_H3K4ME3_AND_H3K27ME3	210	188	0.895238	14	3.11073	0.000374776	0.04704	VGF KCNK12 CCDC48 CSMD1 RSPO2 PTPRN2 SHH ADAMTS2 RELN XKR5 CBLN1 KNDC1 TMEM181 ST8SIA2
REACTOME_NETRIN1_SIGNALING	41	38	0.926829	6	7.17754	0.000385417	0.0476537	UNC5D ABLIM1 RGMA TRPC6 UNC5C NTN1
TRANSMISSION_OF_NERVE_IMPULSE	189	167	0.883598	13	3.26011	0.000393537	0.0479421	SEPT5 GALR3 CHRNA4 CBLN1 CALY NOVA1 PDE7B KCNIP1 NMUR1 GRM7 ACCN1 SLC6A5 HTR2A
ANATOMICAL_STRUCTURE_MORPHOGENESIS	376	358	0.952128	21	2.42461	0.000414604	0.0496766	SHH PITX3 TWIST1 PITX2 LHX1 KAL1 LHX3 LAMB1 GYPC SEMA3B FGF3 TRIM15 CDH13 NR5A2 ANK1 UNC5C PAX6 PAX2 PAX7 POU4F1 ABLIM1
KEGG_CARDIAC_MUSCLE_CONTRACTION	80	70	0.875	8	4.95313	0.000421893	0.0496766	CACNB4 CACNG8 RYR2 ATP1B2 CACNA1D CACNA2D2 CACNA2D4 COX6B2
V$FOXJ2_02	237	213	0.898734	15	2.93147	0.000425765	0.0496766	PRDM1 ATP2A3 PDZD2 NR2F1 SCUBE3 PDE4D TFAP2B CSMD3 PHACTR3 ADAM23 PAX6 ACVR1C POU4F2 CDK6 IGSF21

## Sheet: MSigDB-summary-dvUPdmDN-GB.txt
Gene List	nList	nRep	fRep	nOVLAP	OR	P-value	adjPval	Genes
Bivalent	3447	3108	0.901654	88	2.07972	5.1009e-08	0.000422558	ASTN2 DOCK10 ST6GAL2 RNF157 GPR177 MGAT5B SPOCK1 ADARB2 ZFPM2 CACNA1G FGFRL1 CACNA1C PPARGC1B KIF26B CPZ PFKP DPF3 ATP8A2 NELL1 TRAPPC9 EBF3 EVC2 KIAA1324 MDGA2 SMPD1 CYFIP1 ALDH1A3 OCA2 NKD2 GYPC NLRP1 LPIN1 ARHGEF7 DPYS C10orf72 PAPLN GLT1D1 PTPRG DDX25 CCDC3 CUX1 OPCML HTRA3 EGFR CHRNA4 COL5A1 GLRA1 KCNQ1 FAM53A ABR ACCN1 ADCY8 COL4A2 AFF3 PTPRN2 CNTNAP1 DLK1 RAB7L1 SLC9A3 GFI1 NFATC1 CENTA1 A…
ACEVEDO_METHYLATED_IN_LIVER_CANCER_DN	940	701	0.745745	32	3.10969	1.64323e-07	0.000680626	NLRP3 KRT73 KIF26B PTP4A3 SBF2 GLI2 DYNLT1 KLF13 SCAMP4 KIAA1303 SHROOM3 IQCA1 DBI SLC45A4 PXDNL NFASC SDK1 LYVE1 ASTN2 GRM8 ADARB2 PTPRN2 OLFM4 DLGAP2 ST6GALNAC3 ARHGAP22 ZFPM2 ANK2 ODZ2 CAMTA1 KIF1A TMCO3
LIM_MAMMARY_STEM_CELL_UP	489	465	0.95092	22	3.15025	8.81744e-06	0.0243479	ARC COL4A2 SEMA5A TSHZ2 GYPC COL18A1 SCHIP1 PPP1R3C CCDC3 HEG1 DOCK10 COL5A1 STAC MRGF C19orf12 SDK2 EGFR FGFRL1 EBF3 LAMC1 ZNF423 RGNEF
ONDER_CDH1_TARGETS_2_UP	256	243	0.949219	15	4.11859	1.18156e-05	0.02447	SEMA5A C14orf132 BGN COL5A1 PRKCA MAP1B PCOLCE2 DOCK10 COL6A1 SHROOM2 COL6A2 SPOCK1 GYPC PPP1R3C ARHGAP22
MEISSNER_BRAIN_HCP_WITH_H3K4ME3_AND_H3K27ME3	1069	996	0.931712	35	2.35418	1.65624e-05	0.0266359	COL5A1 SLC9A3 NFATC1 NKD2 GRM8 CCDC3 PTPN14 RAB11FIP1 MGAT5B GRID2IP ACCN1 ELFN1 GLI3 LOC126520 GLI2 COL18A1 KCNK9 EGFR GYPC ADAMTS8 SPON1 SALL1 TGFB2 NELL1 KIF26B STAC EBF3 C10orf72 SHROOM3 PPARGC1B LEMD1 EYA1 FBXL7 FLJ20674 NFATC2
RIGGI_EWING_SARCOMA_PROGENITOR_DN	191	168	0.879581	12	4.7831	2.12628e-05	0.0266359	PCOLCE2 GALNTL2 GPR177 SPON1 PPP1R3C COL6A2 EGFR ALDH1A3 PLCB1 HEG1 PDE7B MRGF
MANALO_HYPOXIA_UP	207	197	0.951691	13	4.40201	2.25074e-05	0.0266359	NEDD9 NFASC COL5A1 ALDH2 ABCA1 COL18A1 NOTCH4 COL4A2 BGN SPOCK1 GYPC CUGBP2 INSR
CHARAFE_BREAST_CANCER_LUMINAL_VS_MESENCHYMAL_DN	460	432	0.93913	20	3.06219	3.09379e-05	0.0286378	STK10 HEG1 COL4A2 PFKP PTTG1 EGFR MAP1B TGFB2 LAMC1 COL6A1 COL5A1 STK17A PRKCA COL6A2 AHNAK2 DOCK10 GPR177 TEAD1 PTPRG PDE7B
PEREZ_TP53_TARGETS	1174	1074	0.914821	36	2.23995	3.3901e-05	0.0286378	INSR DLK1 AFF3 KIAA1545 KCNS2 CUGBP2 TSPAN33 LOC126520 STOX2 TRIM26 ABCA1 CAMTA1 KNDC1 RORA COL18A1 AHNAK2 ZCCHC14 MFHAS1 ARC EVC2 HDAC5 ARID1B GAA COL6A1 KIAA1324 ABR HEG1 KIF26A NEDD9 GRM8 FAM82A1 CCDC3 CBFA2T3 SHROOM2 ZNF341 KCNQ1
MIKKELSEN_MCV6_HCP_WITH_H3K27ME3	435	400	0.91954	19	3.13988	3.45701e-05	0.0286378	SLC18A2 AFF3 CACNA1G ACCN1 NFATC1 KCNS2 ATP8A2 C10orf72 NELL1 SDK2 GRID2IP ALDH1A3 PROM2 SLC9A3 SPON1 NKD2 SH3RF3 DLGAP2 KCNQ1
